# Supplementary material for: A high-throughput phenotypic screen identifies clofazimine as a potential treatment for cryptosporidiosis
Source: PLoS Negl Trop Dis. 2017 Feb 3;11(2):e0005373. doi: 10.1371/journal.pntd.0005373 (PMC5310922; doi:10.1371/journal.pntd.0005373)
Supplement: S2 Table — Screening controls, BKI-1294, and 12 filtered hits from both libraries. Compounds from Bioactives and GHCDL are sorted by potency against C. parvum. (XLSX) [file pntd.0005373.s002.xlsx]

## Sheet: Summary
					C. parvum 48H Assay	C. hominis 48H Assay	HCT-8 (Host cells) 48H Assay	HEK293T 72H Cytotoxicity	HepG2 72H Cytotoxicity
Name	SMILES	Library	Annotation	Trade Name(s)	EC50 [µM] (SD; n)	EC50 [µM] (SD; n)	CC50 [µM] (SD; n)	CC50 [µM] (SD; n)	CC50 [µM] (SD; n)
Nitazoxanide	CC(O)Oc1ccccc1C(O)Nc1ncc(s1)[N+](O)[O-]	Control	Antiparasitic; FDA approved; Indicated for diarrhea caused by Cryptosporidium parvum or Giardia lamblia	Alinia, Nizonide, and others	2.84 (1.90; 4)	2.82 (0.45; 3)	>10 (0; 4)	>48 (0; 4)	>48 (0; 4)
5-fluoro-2'-deoxyuridine; Floxuridine	OC[C@H]1O[C@H](C[C@@H]1O)n1cc(F)c(O)[nH]c1O	Control	Antimetabolite; Antineoplastic; FDA approved; Indicated for gastrointestinal adenocarcinoma	FUDR	0.0172 (0.0136; 4)	0.0182 (0.0110; 3)	0.154 (0.020; 4)	0.0471 (0.0575; 4)	0.214 (0.362; 4)
Puromycin	OC[C@H]1O[C@H]([C@@H]([C@@H]1NC(O)[C@H](Cc1ccc(cc1)OC)N)O)n1cnc2c1ncnc2N(C)C	Control	Antibiotic; Protein synthesis inhibitor; FDA approved	Achromycin, Stylomycin	0.482 (0.097; 4)	0.742 (0.223; 3)	3.15 (0.38; 4)	0.519 (0.114; 4)	1.13 (0.65; 4)
BKI-1294	CCOc1ccc2c(c1)ccc(c2)c1nn(c2c1c(N)ncn2)CC1CCN(CC1)C	Control	Bumped kinase inhibitor; CDPK1 inhibitor		0.388 (0.234; 4)	0.457 (0.559; 2)	>12.5 (0; 4)	12.4 (1.2; 4)	11.1 (2.7; 4)
Gö 6976	N#CCCn1c2ccccc2c2c1c1c(c3c2CNC3O)c2c(n1C)cccc2	Bioactives	Kinase inhibitor; tyrosine kinase inhibitor; PKC inhibitor		0.00245 (0.00179; 3)	0.00496 (0.00260; 2)	>12.5 (0; 3)	0.124 (N/A; 1)	>20 (N/A; 1)
Monensin sodium	CO[C@H]([C@@H]([C@H]1O[C@@]2(CC[C@@](O2)(C)[C@H]2CC[C@@](O2)(CC)[C@@H]2O[C@H](C[C@@H]2C)[C@H]2O[C@@](O)(CO)[C@@H](C[C@@H]2C)C)C[C@@H]([C@H]1C)O)C)C(C(O)[O-])C	Bioactives	Antiprotozoal, antibacterial and antifungal agent; Na+ ionophore; FDA approved; Indicated in beef cattle to prevent coccidiosis	Rumensin 80	0.00704 (0.00861; 3)	0.0103 (0.0136; 2)	>12.5 (0; 3)	0.516 (N/A; 1)	1.65 (N/A; 1)
Clofazimine	Clc1ccc(cc1)Nc1cc2nc3ccccc3n(c2c/c/1N\C(C)C)c1ccc(cc1)Cl	Bioactives	Antibiotic; FDA approved; Indicated for leprosy in combination with rifampicin and dapsone	Lamprene	0.0149 (0.0085; 4)	0.341 (0.302; 3)	>12.5 (0; 4)	>20 (0; 4)	>20 (0; 4)
Cyclosporine	C/C=C/C[C@H]([C@H](C1C(=O)NC(CC)C(=O)N(C)CC(=O)N(C)C(CC(C)C)C(=O)NC(C(C)C)C(=O)N(C)C(CC(C)C)C(=O)NC(C(=O)NC(C(=O)N(C(C(=O)N(C(C(=O)N(C(C(=O)N1C)C(C)C)C)CC(C)C)C)CC(C)C)C)C)C)O)C	Bioactives	Immunosuppressant; Calcineurin inhibitor; FDA approved; Indicated to prevent and treat graft-versus-host disease in bone-marrow transplantation and to prevent rejection of kidney, heart, and liver transplants, for the treatment of rheumatoid arthritis and psoriasis, and as an ophthalmic emulsion for the treatment of dry eyes	Neoral, Sandimmune, Restasis, Gengraf	0.0483 (0.0227; 3)	0.983 (0.940; 2)	>12.5 (0; 3)	>20 (N/A; 1)	>20 (N/A; 1)
MST-312; Telomerase Inhibitor IX	OC(c1cccc(c1O)O)Nc1cccc(c1)NC(O)c1cccc(c1O)O	Bioactives	Telomerase inhibitor		0.0611 (0.0680; 3)	0.0811 (0.0475; 3)	11.1 (2.4; 3)	1.16 (N/A; 1)	8.77 (N/A; 1)
Vorinostat; SAHA	ONC(O)CCCCCCC(O)Nc1ccccc1	Bioactives	Histone deacetlyase inhibitor; Antineoplastic; FDA approved; Indicated for the treatment of cutaneous manifestations in patients with cutaneous T cell lymphoma (CTCL)	Zolinza	0.0735 (0.0410; 4)	0.160 (0.053; 3)	1.84 (0.49; 4)	4.27 (N/A; 1)	1.07 (N/A; 1)
R406	COc1cc(Nc2ncc(c(n2)Nc2ccc3c(n2)NC(O)C(O3)(C)C)F)cc(c1OC)OC	Bioactives	Spleen tyrosine kinase inhibitor; Active metabolite of Fostamatinib, undergoing clinical trials for the treatment of adult chronic/persistent immune thrombocytopenia (ITP)		0.254 (0.092; 4)	0.647 (0.256; 3)	>12.5 (0; 4)	>20 (N/A; 1)	0.596 (N/A; 1)
NSC215721	SC(Nc1cc(Cl)ccc1O)NC(O)c1cccc(c1)Br	Bioactives	From NCI Diversity Set V		0.278 (0.171; 3)	0.176 (0.147; 2)	>12.5 (0; 3)	>20 (N/A; 1)	>20 (N/A; 1)
GHCDL-2	Cc1csc(n1)NCC(O)c1c[nH]c2c1cccc2	GHCDL			0.293 (0.045; 2)	0.946 (N/A; 1)	>12.5 (0; 2)	>20 (N/A; 1)	>20 (N/A; 1)
Rocilinostat; ACY-1215	ONC(O)CCCCCCNC(O)c1cnc(nc1)N(c1ccccc1)c1ccccc1	Bioactives	Histone deacetylase 6 inhibitor; Undergoing clinical trials in combination with Revlimid (lenalidomide) and dexamethasone for the treatment of relapsed and relapsed/refractory multiple myeloma		0.356 (0.091; 3)	0.451 (0.151; 2)	11.4 (1.3; 3)	12.1 (N/A; 1)	0.849 (N/A; 1)
Momelotinib; CYT-387	N#CCNC(O)c1ccc(cc1)c1ccnc(n1)Nc1ccc(cc1)N1CCOCC1	Bioactives	JAK1/2 inhibitor; Undergoing clinical trials for myelofibrosis		0.370 (0.120; 3)	0.389 (0.026; 2)	6.05 (1.18; 3)	19.0 (N/A; 1)	7.76 (N/A; 1)
GHCDL-1	Clc1ccc(c(c1)Cl)C1Nc2nonc2NC2C1C(O)CCC2	GHCDL			1.42 (0.50; 3)	2.82 (0.47; 2)	>12.5 (0; 3)	>20 (N/A; 1)	>20 (N/A; 1)
